# Supplementary material for: Transcriptomics Reveals an Energy-Saving Metabolic Switch in an Extremophilic Red Microalga Cyanidioschyzon merolae Under Nickel Stress
Source: Int J Mol Sci. 2025 May 17;26(10):4813. doi: 10.3390/ijms26104813 (PMC12112623; doi:10.3390/ijms26104813)
Supplement: Supplementary file 1 [file ijms-26-04813-s001.zip]

Archive with 1 entries (1 files):
- ijms-3616241-supplementary.pdf
